# Supplementary material for: T1 mapping performance and measurement repeatability: results from the multi-national T1 mapping standardization phantom program (T1MES)
Source: J Cardiovasc Magn Reson. 2020 May 7;22:31. doi: 10.1186/s12968-020-00613-3 (PMC7204222; doi:10.1186/s12968-020-00613-3)
Supplement: Supplementary file 3 — Additional file 3. Supplementary data file reporting all the center-, session- and sequence-specific T1 mapping contributions to the T1MES program. [file 12968_2020_613_MOESM3_ESM.xlsx]

## Sheet: Sheet1
Phantom ID		Magnet Characteristics								Sequence Characteristics							CoV Per Field-Dependent Tube Without Temperature Adjustment∞
	Temp ± SD (°C)	Vendor	Tesla	Name	YOM	Software at Study Start [Upgraded to: Date]	Bore* (cm)	Gradient performance§	Coil channels A|P^	Sequence Name	WIP# [Changed to WIP#: Date]	Count per session$	Scan Frequency≅	TE	NI (HR¶)	FA	I	H	G	F / M	E / L	D / K	C	B / J	A
15E001ae	22.8 ± 0.4	Siemens	1.5	Aera	2015	VE11	70	45/200	18 + 32	MOLLI Myomaps Pre	Myomaps Product	2	2/12	1.12	900 (66.7)	35	0.739686	1.32819	0.741091	2.1325	2.87387	1.70509	0.381816	2.21564	0.845523
										MOLLI Myomaps Post	Myomaps Product	2	2/12	1.12	900 (66.7)	35	0.189162	0.560379	0.117691	0.141907	0.793031	0.289378	0.228561	1.00649	0.237189
15E001in	17.7 ± 1.2	Philips	1.5	Ingenia	2013	R4.1.3SP2	70	33/200	16 | 12	MOLLI 3s(3s)5s	/	2	4/12	/	896 (67)	50	0.623914	1.41314	1.28074	1.00836	1.90199	0.72048	0.907561	2.01724	0.461946
										MOLLI 3b(3s)3b(3s)5b	/	2	4/12	/	896 (67)	50	0.379752	0.451638	0.922179	0.384867	0.617098	0.283487	0.715539	0.679778	0.372486
										Sub-optimal MOLLI 5b(1b)1b(1b)1b in the absence of iterative/data dropping steps in map creation as per ShMOLLI	/	2	4/12	/	896 (67)	50	Stubborn Artefact	Stubborn Artefact	1.13113	0.481821	0.785267	0.220818	Stubborn Artefact	0.566285	0.715209
										SASHA	/	2	4/12	/	896 (67)	50	0.647749	0.721983	1.49048	0.449407	0.909092	0.275655	0.657672	0.711755	0.663431
15E002	19.5 ± 0.5	Siemens	1.5	Aera	2014	VE11	70	45/200	18 | 12	MOLLI Myomaps Pre	Myomaps Product	2	3/52	1.22	900 (66.7)	35	0.34453	0.468151	0.738761	0.771316	0.803486	0.85658	0.498787	1.1188	0.562913
										MOLLI Myomaps Post	Myomaps Product	1	3/52	1.22	900 (66.7)	35	0.194781	0.374101	0.546814	0.562524	0.586967	0.64866	2.45023	0.868228	0.666671
15E003	21.7 ± 1.4	Siemens	1.5	Avanto	2009	VB17A	60	45/200	08 | 12	MOLLI 5s(3s)3s	WIP448B	1	1/12	1.12	900 (66.7)	35	0.856516	0.350865	0.787742	0.427396	0.957606	0.190924	0.673801	1.13423	0.680176
										MOLLI 4s(1s)3s(1s)2s	WIP448B	1	1/12	1.12	900 (66.7)	35	0.601488	0.369139	0.851586	0.498848	0.693597	0.10661	0.580075	0.921578	0.725658
15E005	22.0 ± 0.0	Siemens	1.5	Avanto	2007	VB17	60	45/200	06 | 12	MOLLI 5b(3s)3b	WIP448	1	4/12	1.04	900 (66.7)	35	⌘	⌘	⌘	⌘	⌘	⌘	⌘	⌘	⌘
										MOLLI 4b(1s)3b(1s)2b	WIP448	1	4/12	1.04	900 (66.7)	35	⌘	⌘	⌘	⌘	⌘	⌘	⌘	⌘	⌘
15E006	22.0 ± 0.0	Siemens	1.5	Aera	2014	VD13	70	45/200	18 | 32	MOLLI 5s(3s)3s	WIP780B	1	1/12	1.12	800 (75)	35	⌘	⌘	⌘	⌘	⌘	⌘	⌘	⌘	⌘
										MOLLI 4s(1s)3s(1s)2s	WIP780B	1	1/12	1.12	800 (75)	35	⌘	⌘	⌘	⌘	⌘	⌘	⌘	⌘	⌘
										SASHA Pre-contrast	WIP780B	1	1/12	1.12	800 (75)	70	⌘	⌘	⌘	⌘	⌘	⌘	⌘	⌘	⌘
										SASHA Post-contrast	WIP780B	1	1/12	1.12	800 (75)	70	⌘	⌘	⌘	⌘	⌘	⌘	⌘	⌘	⌘
15E007	21.5 ± 0.7	Siemens	1.5	Espree	2009	VB17A	70	33/170	16 | 16	MOLLI 5s(3s)3s	WIP448	1	4/12	1.17	1000 (60)	35	0.437176	0.47659	0.567952	0.665214	1.44079	0.584758	0.98864	1.53041	0.53902
15E008	21.4 ± 0.9	Philips	1.5	Ingenia	2014	R5.1.7SP2	70	33/200	16 | 12	MOLLI 5s(3s)3s	/	1	3/52	1.20	896 (67)	20	0.336492	0.556815	0.70979	1.14255	2.15915	1.75783	0.641859	3.15701	1.07771
										MOLLI 4s(1s)3s(1s)2s	/	1	3/53	1.20	896 (67)	20	0.433298	0.617097	0.647887	1.57546	2.47587	1.41461	0.326702	Stubborn Artefact	1.07768
										MOLLI 3s(3s)3s(3s)5s	/	1	3/52	1.15	896 (67)	20	0.320774	0.413469	0.894746	1.08298	1.88201	0.752418	0.327315	2.44181	0.827599
15E009	21.0 ± 2.1	Philips	1.5	Ingenia	2014	R5.1.7SP2	70	33/200	16 | 16	MOLLI 5s(3s)3s	/	2	2/52	0.84	896 (67)	35	3.41826	3.47914	3.48688	3.81097	4.39929	3.60405	3.52762	4.57103	3.48951
										MOLLI 4s(1s)3s(1s)2s	/	2	2/52	0.84	896 (67)	35	1.48263	1.4556	2.09127	1.9208	2.62941	1.24066	1.35958	2.71999	2.10145
15E010	21.6 ± 1.0	Philips	1.5	Ingenia	2012	R5.2.0SP2	70	33/200	18 | 12	MOLLI 5s(3s)3s	CardiacQuant	2	3/52	0.84	896 (67)	35	0.619905	1.07537	0.80125	0.461839	0.619725	0.55221	1.26405	0.608987	1.05468
										MOLLI 4s(1s)3s(1s)2s	CardiacQuant	2	3/52	0.84	896 (67)	35	0.527539	1.12557	0.890025	1.65143	2.59434	1.13066	0.419342	2.5773	0.775776
15E011	20.9 ± 1.0	Siemens	1.5	Aera	2012	VD13A	70	45/200	18 | 12	MOLLI 5b(3s)3b	WIP780B	2	3/52	1.12	900 (66.7)	35	0.88	0.86	0.76	0.86	1.1	0.97	1.02	1.18	1.01
										MOLLI 4b(1s)3b(1s)2b	WIP780B	1	3/52	1.12	900 (66.7)	35	0.58	0.34	0.87	0.82	1.33	0.76	0.56	1.55	1.11
										ShMOLLI	WIP780B	2	3/52	1.07	900 (66.7)	35	0.85304	0.36043	0.593636	2.46105	3.24616	1.0238	0.410803	3.42181	0.669347
15E013	22.6 ± 1.4	Philips	1.5	Achieva	2015	R5.2.0SP2	60	40/200	06 | 12	MOLLI 5s(3s)3s	CardiacQuant	1	2/52	1.08	896 (67)	35	0.411011	0.585483	0.600482	1.02594	1.83774	0.702922	1.19366	2.20258	0.67222
										MOLLI 4s(1s)3s(1s)2s	CardiacQuant	1	2/52	1.08	896 (67)	35	0.375014	0.372333	0.802442	0.967761	1.49273	0.514318	0.25128	1.66689	1.078
15E015	20.9 ± 1.0	Siemens	1.5	Avanto	2008	VB17A	60	45/200	16 | 16	MOLLI 3b(3s)3b(3s)5b	WIP448	1	1/52	1.06	900 (66.7)	35	0.542849	0.43604	0.559149	0.642565	0.783207	0.54741	0.483399	0.872151	0.756438
										ShMOLLI	/	1	1/52	1.05	900 (66.7)	35	0.731656	0.826374	0.511062	1.09769	1.49901	0.596059	0.617306	1.58548	0.596213
15E017	21.3 ± 1.1	Siemens	1.5	Aera	2012	VD13A	70	45/200	18 | 12	MOLLI 5b(3s)3b	WIP780B	1	1/52	1.12	900 (66.7)	35	0.787225	0.66272	1.00189	0.775804	1.0887	0.777952	0.765729	1.23152	1.01223
										MOLLI 4b(1s)3b(1s)2b	WIP780B	1	1/52	1.12	900 (66.7)	35	0.643731	0.641622	0.893481	0.704735	0.872364	0.533161	0.673795	0.994511	0.896774
15E018	21.3 ± 0.6	Siemens	1.5	Aera	2013	VE11A	70	45/200	06 | 12	MOLLI 5s(3s)3s	WIP1041B	1	2/12	1.12	900 (66.7)	35	0.262066	0.148911	0.31955	1.26699	1.79878	0.664883	0.254234	1.46513	0.617602
										ShMOLLI	WIP1041B	1	2/12	1.07	900 (66.7)	35	0.138143	0.343203	0.200339	0.587464	0.666619	0.428898	0.26551	0.859118	0.121573
										SASHA Pre-contrast	WIP1041B	1	2/12	1.12	900 (66.7)	70	0.512045	0.721661	0.0996216	0.354081	0.211776	0.559557	0.320159	0.70313	0.713251
15E019	22.6 ± 0.5	Siemens	1.5	Aera	2005	VE11	60	45/200	18 | 12	MOLLI Myomaps Pre	Myomaps Product	1	2/12	1.13	900 (66.7)	35	⌘	⌘	⌘	⌘	⌘	⌘	⌘	⌘	⌘
15E020	22.0 ± 0.0	Siemens	1.5	Avanto	2010	VB17	55	45/200	08 | 12	ShMOLLI	WIP448C	1	2/12	1.05	900 (66.7)	35	⌘	⌘	⌘	⌘	⌘	⌘	⌘	⌘	⌘
15E021	22.3 ± 0.6	Siemens	1.5	Avanto	2005	VB17A	60	45/200	18 | 08	MOLLI 5b(3s)3b	WIP448	3	2/12	1.13	900 (66.7)	35	0.344768	0.575629	0.209212	0.0800515	0.193822	0.666633	0.169193	0.632004	1.57458
										MOLLI 4b(1s)2b(1s)2b	WIP448	1	2/12	1.13	900 (66.7)	35	0.154471	0.193289	0.30528	0.167462	0.544265	0.158311	0.110618	0.156142	0.143436
15E022	21.3 ± 0.7	Siemens	1.5	Avanto	2008	VB17A	60	45/200	06 | 12	MOLLI 3b(3s)3b(3s)5b	WIP448	3	2/12	1.06	900 (66.7)	35	0.450103	0.661632	0.622355	1.05075	1.33226	0.873141	0.610026	1.51703	0.763953
T-TIME#
15E024	22.1 ± 0.5	Siemens	1.5	Aera	2012	VD13A	70	45/200	18 | 09	MOLLI 5b(3s)3b	WIP780	2	2/52	1.12	900 (66.7)	35	0.654322	0.666438	0.480504	1.32737	1.61468	0.800025	0.985468	1.65004	0.613156
										MOLLI 4b(1s)3b(1s)2b	WIP780	2	2/52	1.12	900 (66.7)	35	0.361519	0.481031	0.558777	1.01691	1.10648	0.735977	0.490022	1.29329	0.451993
15E025	21.0 ± 0.0	GE	1.5	Discovery MR450	2012	DV24.0 R01 1344.a	60	50/200	32 Cardiac	SMART1Map Native	/	10	2/12	1.19	600 (100)	65	2.91937	0.586669	1.56865	0.929764	1.12091	0.526194	4.21	1.97535	16.2494
										SMART1Map Post-contrast	/	5	2/12	1.19	600 (100)	65	5.19008	1.43699	8.4559	3.53035	5.26192	1.96104	4.21684	5.51246	18.4248
15E026	21.4 ± 0.7	Siemens	1.5	Aera	2011	VE11A	70	45/200	18 | 12	MOLLI Myomaps Pre	Myomaps Product	3	1/12	1.12	900 (66.7)	35	0.664701	0.591168	0.596508	0.822556	0.839872	0.644478	0.800162	1.0624	0.648716
										MOLLI Myomaps Post	Myomaps Product	3	1/12	1.12	900 (66.7)	35	0.474243	0.562843	0.710103	0.571513	0.644185	0.528378	0.642179	0.828709	0.698361
15E027	22.0 ± 1.3	GE	1.5	Optima MR450w	2014	DV25.0_R01_1451.a	70	44/200	16 | 16	MOLLI 5b(3s)3b	/	1	2/12	1.11	1000 (60)	35	4.54632	4.13632	10.5225	12.5944	7.74835	9.61703	3.78885	7.33633	6.35348
										Sub-optimal MOLLI 5b(1b)1b(1b)1b in the absence of iterative/data dropping steps in map creation as per ShMOLLI	/	1	2/12	1.11	1000 (60)	35	1.69288	0.854877	0.607118	1.44057	1.82368	1.10305	0.417364	1.32492	1.67156
15E028	23.5 ± 0.6	Siemens	1.5	Avanto	2006	VD13B	60	45/200	16 | 16	MOLLI 5b(3s)3b	WIP780	3	2/12	1.40	900 (66.7)	35	3.60705	4.18768	2.58933	8.91884	9.5367	6.32125	2.40575	2.75115	0.697997
15E029	22.2 ± 1.1	Philips	1.5	Achieva	2008	R5.1.8SP2	60	40/200	16 | 16	MOLLI 5b(3s)3b(3s)2b	/	1	1/12	0.91	896 (67)	35	0.379673	2.2162	0.619768	8.11085	7.48257	4.69327	0.870654	7.61852	0.551601
										MOLLI 4b(1s)3b(1s)2b	/	1	1/12	0.91	896 (67)	35	0.441577	0.987627	0.471739	1.54454	2.15199	1.13312	0.441434	2.27601	0.425135
										MOLLI 3b(3s)3b(3s)5b	/	1	1/12	0.91	896 (67)	35	0.290164	0.767259	0.389933	0.721196	1.09402	0.663157	0.333378	1.74983	0.472341
										SASHA	/	1	1/12	0.91	896 (67)	35	1.50058	1.01921	1.59209	1.74254	0.872713	1.47717	1.62395	1.06791	1.2497
15E030	24.0 ± 0.0	Siemens	1.5	Aera	2014	VD13A	70	45/200	18 | 09	Long IR	/	1	4/12	21	/	180
15E031	21.6 ± 1.9	Siemens	1.5	Avanto	2005	VB17A [VE11: 20.08.2016]	60	45/200	06 | 06	MOLLI 5b(3s)3b	WIP448B	2	3/52	1.03	900 (66.7)	35	0.97243	0.792773	1.14029	0.624334	1.00117	0.531592	0.85196	1.11924	1.4318
										MOLLI 4b(1s)3b(1s)2b	WIP448B	2	3/52	1.12	900 (66.7)	35	0.903113	0.667502	1.13709	0.479433	0.738035	0.421805	0.762199	1.0586	1.44124
15E032	21.0 ± 1.2	Siemens	1.5	Avanto	2006	VB17A	60	45/200	16 | 16	MOLLI 5b(3s)3b	WIP448B	1	1/12	1.12	900 (66.7)	35	0.779521	0.491166	0.529024	1.45778	2.09959	1.22366	1.0056	2.5132	0.627715
										MOLLI 4b(1s)3b(1s)2b	WIP448B	1	1/12	1.00	900 (66.7)	35	0.554869	0.588341	0.639406	1.30142	1.66297	1.07448	0.624594	2.16442	0.723769
										ShMOLLI	WIP448C	1	1/12	1.05	900 (66.7)	35	0.449451	0.588129	0.723695	1.24994	1.61693	0.979562	0.471544	2.86531	0.715717
15E033ae1	21.0 ± 0.0	Siemens	1.5	Aera	2014	VD13A	70	45/200	18 | 09	MOLLI 5b(3s)3b	WIP780B	1	1/12	1.12	900 (66.7)	35	0.87519	0.623636	0.401417	0.896092	0.768333	0.657412	0.911846	0.826677	0.549434
										MOLLI 4b(1s)3b(1s)2b	WIP780B	1	1/12	1.12	900 (66.7)	35	0.408007	0.54729	0.458114	0.53752	0.646348	0.575655	0.417269	0.677754	0.88025
										MOLLI 5s(3s)3s	WIP780B	1	1/12	1.01	900 (66.7)	35	0.64613	0.52079	0.434058	1.21584	0.824898	0.652507	1.14876	1.00871	0.41108
										MOLLI 4s(1s)3s(1s)2s	WIP780B	1	1/12	1.01	900 (66.7)	35	0.442486	0.60023	0.399023	0.433625	0.593684	0.869445	0.479472	0.849864	0.395627
										ShMOLLI	WIP780B	1	1/12	1.07	900 (66.7)	35	0.433455	0.572918	0.549315	0.562681	0.754936	0.718028	0.507942	0.863451	0.486533
										SASHA HR < 90	WIP780B	1	1/12	1.48	900 (66.7)	70	0.338701	0.517703	0.562936	0.416268	0.697156	0.499668	0.43812	0.718222	0.454437
										SASHA HR > 90	WIP780B	1	1/12	1.32	900 (66.7)	70	0.748646	0.653713	0.810287	0.931404	0.993852	0.889177	0.612349	0.94383	1.00698
15E033ae2	21.0 ± 0.0	Siemens	1.5	Aera	2015	VE11A	70	45/200	18 | 09	MOLLI Myomaps Pre HR < 90	Myomaps Product	1	1/12	1.12	900 (66.7)	35	0.687737	1.01907	0.127451	0.773659	1.36969	1.03567	0.266807	5.89453	5.89453
										MOLLI Myomaps Pre HR > 90	Myomaps Product	1	1/12	1.20	900 (66.7)	35	0.657841	1.11027	0.127314	0.674794	1.49394	0.830494	0.282423	5.66668	5.66668
										MOLLI Myomaps Post HR < 90	Myomaps Product	1	1/12	1.12	900 (66.7)	35	0.324418	0.716983	0.111052	0.583667	1.00093	1.16394	0.105278	4.48988	4.48988
										MOLLI Myomaps Post HR > 90	Myomaps Product	1	1/12	1.01	900 (66.7)	35	0.342011	0.940304	0.0831264	0.567377	0.80172	0.890246	0.142281	4.24628	4.24628
										MOLLI 5s(3s)3s	WIP1041	1	1/12	1.13	900 (66.7)	35	0.774093	0.531109	0.14986	0.90422	1.14189	1.30577	0.493742	5.72974	5.72974
										MOLLI 4s(1s)3s(1s)2s	WIP1041	1	1/12	1.13	900 (66.7)	35	0.301063	1.22717	0.164477	0.67866	1.39673	1.17492	0.303624	5.3254	5.3254
										ShMOLLI	WIP1048	1	1/12	1.07	900 (66.7)	35	0.264595	0.827387	0.0913018	0.559687	1.19429	1.09516	0.120664	6.18495	6.18495
										SASHA Pre-contrast	WIP1041	1	1/12	1.13	900 (66.7)	70	0.650572	0.965558	0.261784	0.419909	1.16722	1.08425	0.232519	5.18057	5.18057
										SASHA Post-contrast	WIP1041	1	1/12	1.13	900 (66.7)	70	0.81444	1.04888	0.211497	0.462729	1.18712	1.29801	0.286165	4.78585	4.78585
15E034	20.0 ± 0.0	Siemens	1.5	Avanto	2009	VB17	70	45/200	16 | 16	MOLLI 5s(3s)3s	WIP448	1	4/12	1.17	900 (66.7)	35	0.99	1.51	1.07	1.12	1.59	1.49	1.12	1.35	1.43
										MOLLI 4s(1s)3s(1s)2s	WIP448	1	4/12	1.17	900 (66.7)	35	1.07	1.03	1.47	0.78	0.99	0.99	0.92	1.51	1.11
										ShMOLLI	WIP448	1	4/12	1.05	900 (66.7)	35	⌘	⌘	⌘	⌘	⌘	⌘	⌘	⌘	⌘
15E035	24.0 ± 0.0	Siemens	1.5	Avanto	2007	VD13B	60	45/200	16 | 16	MOLLI 5b(3s)3b	WIP780B	3	2/12	1.11	900 (66.7)	35	0.443193	0.177203	0.222175	0.631187	0.929802	0.237975	0.476733	1.3102	0.379426
										ShMOLLI	WIP780B	3	2/12	1.07	900 (66.7)	35	0.241533	3.04534	0.311998	2.75692	4.19885	1.13502	0.214408	5.08417	0.215341
15E036	18.7 ± 1.2	Siemens	1.5	Avanto	2005	VB17A	60	45/200	06 | 12	MOLLI 3b(3s)3b(3s)5b	WIP448	1	4/12	1.04	900 (66.7)	35	0.264325	0.142155	0.753279	1.03215	1.31204	0.646624	0.156534	1.39414	0.973671
										MOLLI 5b(3s)3b	WIP448	1	4/12	1.04	900 (66.7)	35	0.817756	1.12821	0.701786	0.317973	1.23854	0.0908786	0.465822	1.21499	1.20798
										MOLLI 4b(1s)3b(1s)2b	WIP448	1	4/12	1.04	900 (66.7)	35	0.430452	0.383184	0.578216	0.53624	1.08557	0.147758	0.434603	1.03399	0.685501
15E036mob	19.0 ± 0.0	Siemens	1.5	Avanto	2015	VD13A	60	45/200	12 | 08	MOLLI 5b(3s)3b	WIP780C	1	4/12	1.13	900 (66.7)	35	0.332959	0.233118	0.0986621	0.134529	0.147653	0.0105981	0.022231	0.378682	0.40124
										MOLLI 4b(1s)3b(1s)2b	WIP780C	1	4/12	1.13	900 (66.7)	35	0.150477	0.143458	0.19594	0.172394	0.393849	0.325139	0.0582773	0.190282	0.336051
										SASHA	WIP780C	1	4/12	1.13	900 (66.7)	70	0.143881	0.158188	0.0848913	0.425221	0.620511	0.351064	0.232479	0.296581	0.0124594
15E037	22.6 ± 0.5	Siemens	1.5	Aera	2009	VE11	70	45/200	18 | 12	MOLLI Myomaps Pre	Myomaps Product	3	2/12	1.12	900 (66.7)	35	0.388166	0.321964	0.371182	0.709805	0.972873	0.577395	0.541024	1.13651	0.309565
										MOLLI Myomaps Post	Myomaps Product	1	2/12	1.12	900 (66.7)	35	0.34196	0.332932	0.411237	0.583111	0.865658	0.509521	0.35084	0.940717	0.566305
15E038in	22.6 ± 0.7	Philips	1.5	Achieva XR	2014	R5.1.7SP2	70	40/200	16 | 16	MOLLI 5s(3s)3s	/	2	1/12	0.84	896 (67)	35	0.318584	0.792244	0.455335	0.432305	0.581581	0.471002	0.341502	0.48375	0.592357
										MOLLI 4s(1s)3s(1s)2s	/	2	1/12	0.84	896 (67)	35	0.281445	0.490062	0.353461	0.346665	0.501103	0.873694	0.352164	0.386207	0.875541
15E039	20.1 ± 1.2	Philips	1.5	Achieva	2005	R3.2.2	60	40/200	16 | 16	MOLLI 5b(3s)3b	/	3	2/52	1.30	896 (67)	35	0.943058	2.79831	1.31372	1.22468	1.85491	0.625326	1.0503	2.08094	0.894627
										ShMOLLI	/	3	2/52	1.36	896 (67)	35	0.830426	1.12897	0.871095	0.842313	1.48937	0.529252	0.874319	1.67933	0.921368
15E040	21.0 ± 1.4	Siemens	1.5	Aera	2012	VD13A	70	45/200	18 | 08	MOLLI 5s(3s)3s	WIP780B	3	4/12	1.12	900 (66.7)	35	0.344589	0.37642	0.531632	0.719165	0.926482	0.422726	0.436676	1.48082	0.65389
										MOLLI 4s(1s)3s(1s)2s	WIP780B	3	4/12	1.12	900 (66.7)	35	0.585423	0.482716	0.73659	0.712961	1.10355	0.169913	0.526625	1.21503	1.08861
										SASHA Pre-contrast	WIP780B	3	4/12	1.12	900 (66.7)	70	0.293369	0.424052	2.03504	0.927134	1.58051	0.597763	0.707429	1.70281	2.55807
										SASHA Post-contrast	WIP780B	3	4/12	1.12	900 (66.7)	70	0.239497	0.692565	1.08237	0.879774	1.30679	0.763166	0.329522	1.611	0.766915
30E001ac	22.7 ± 0.6	Philips	3	Achieva TX	2007	R3.2.3	60	40/200	16 | 16	MOLLI 5b(3s)3b	/	2	4/12	/	896 (67)	50	3.51566	2.94575	5.96722	7.37398	8.13388	6.00858	1.85879	6.24141	2.27001
										MOLLI 3b(3s)3b(3s)5b	/	2	4/12	/	896 (67)	50	1.19623	0.374068	1.84636	0.125078	0.49898	0.10433	0.959789	1.33951	0.526148
										MOLLI 3b(3s)5b	/	2	4/12	/	896 (67)	50	0.984861	0.471331	1.56182	0.0075557	0.491024	0.0470362	1.28588	0.782281	0.45803
										Sub-optimal MOLLI 5b(1b)1b(1b)1b in the absence of iterative/data dropping steps in map creation as per ShMOLLI	/	2	4/12	/	896 (67)	50	1.07233	0.587034	0.339851	0.282844	0.686437	0.0261368	1.52549	2.38903	Stubborn Artefact
										SASHA	/	2	4/12	/	896 (67)	50	1.05958	1.74142	1.49393	6.00241	1.71854	0.84549	0.0724347	10.3433	0.898631
30E001pt	21.5 ± 0.7	Siemens	3	Biograph mMR	2013	VB20P	60	45/200	06 | 24	MOLLI 5b(3s)3b	WIP448B	2	4/12	1.12	900 (66.7)	35	0.043186	0.0250382	0.0347393	0.167039	0.369262	0.612067	0.116413	0.482249	0.58275
										MOLLI 4b(1s)3b(1s)2b	WIP448B	2	4/12	1.12	900 (66.7)	35	0.0519508	0.0219628	0.073798	0.16164	0.306105	0.485444	0.105967	0.72423	0.209319
30E002	23.0 ± 0.0	Philips	3	Ingenia	2012	R5.1.8.2	70	33/200	16 | 16l	MOLLI 3b(3s)3b(3s)5b	/	1	2/52	1.35	896 (67)	30	1.52418	0.488756	1.71215	1.33113	1.59112	0.879852	0.62876	2.40872	0.989554
30E003in	22.1 ± 0.7	Philips	3	Ingenia	2011	R5.1.7.2	70	33/200	16 | 16	MOLLI 5s(3s)3s	/	2	2/52	0.98	896 (67)	20	0.679576	0.618584	0.483873	1.03182	1.60588	1.18332	0.602732	1.67404	0.586045
										MOLLI 4s(1s)3s(1s)2s	/	2	2/52	0.98	896 (67)	20	0.171547	0.143253	0.459088	1.17923	1.62214	0.280047	0.500417	1.65487	Stubborn Artefact
30E003sk	19.2 ± 1.1	Siemens	3	Skyra	2014	VE11	70	45/200	18 | 12	MOLLI Myomaps Pre	Myomaps Product	1	3/52	1.22	900 (66.7)	35	0.510253	0.496357	0.289873	1.28829	1.48311	0.974671	0.469965	2.15278	0.372544
										MOLLI Myomaps Post	Myomaps Product	1	3/52	1.22	900 (66.7)	35	0.239689	0.299108	0.355085	0.98188	1.11388	0.667941	0.308308	1.73575	0.352173
30E005	20.0 ± 1.3	Siemens	3	Skyra	2012	VE11	70	45/200	16 | 16	MOLLI Myomaps Pre	Myomaps Product	2	2/12	1.12	900 (66.7)	35	0.191446	0.209665	0.264533	1.40203	2.15698	0.715422	0.760749	3.45563	0.421504
										MOLLI Myomaps Post	Myomaps Product	2	2/12	1.12	900 (66.7)	35	0.0911949	0.142386	0.19796	1.82692	2.48909	0.814532	0.0566382	4.68639	0.335219
30E006	21.1 ± 0.8	Philips	3	Achieva TX	2015	R5.1.7.2	60	40/200	06 | 12	MOLLI 5s(3s)3s	WIP BTFE 3T MK-Native SENSE	1	3/52	0.95	896 (67)	20	0.605291	1.02182	0.280956	4.19516	4.87341	2.08127	0.574498	5.97147	0.73862
										MOLLI 4s(1s)3s(1s)2s	WIP BTFE 3T MK-Enhanced SENSE	1	3/52	0.95	896 (67)	20	0.521245	0.537988	0.426156	1.32036	1.38238	1.10681	0.549939	1.83912	0.732503
30E007	21.0 ± 2.4	Siemens	3	Verio	2009	VB17	70	45/200	06 | 12	MOLLI 3b(3s)3b(3s)5b	WIP448	3	1/12	1.35	900 (66.7)	35	1.22938	1.15597	3.28387	2.5815	3.03539	1.76475	0.814942	4.03953	3.91058
30E008	21.6 ± 0.9	Philips	3	Achieva TX	2012	R5.1.8.2	70	40/200	16 | 16	MOLLI 5s(3s)3s	/	1	1/12	0.91	896 (67)	20	0.302871	0.663231	0.499412	6.03571	4.79319	4.08259	0.393696	5.17104	0.79091
										MOLLI 4s(1s)3s(1s)2s	/	1	1/12	0.91	896 (67)	20	0.175159	0.438893	0.812297	2.91238	3.77708	4.32734	0.36815	Stubborn Artefact	1.35929
										MOLLI 3b(3s)3b(3s)5b	/	1	1/12	0.91	896 (67)	20	0.273464	0.468634	0.786017	1.29495	2.00639	0.941413	0.282134	4.01473	1.38294
30E009	23.0 ± 0.0	Philips	3	Achieva TX	2011	R3.2.3.2	60	40/200	06 | 12	MOLLI 5b(3s)3b	/	4	4/12	0.89	896 (67)	35	0.275604	0.563644	2.32987	0.714736	1.18572	0.418708	0.492793	1.50679	2.34876
										MOLLI 4b(1s)3b(1s)2b	/	3	4/12	0.89	896 (67)	35	0.0554014	0.592413	2.45276	0.478663	0.589662	0.785466	0.203243	1.22463	2.32413
30E010	23.0 ± 0.0	Siemens	3	Skyra	2014	VE11	70	45/200	16 | 16	MOLLI Myomaps Pre	Myomaps Product	1	4/12	1.12	900 (66.7)	35	0.596393	0.598899	0.364445	0.83019	0.932951	0.943305	0.82889	1.36381	0.386354
										MOLLI Myomaps Post	Myomaps Product	1	4/12	1.12	900 (66.7)	35	0.285545	0.218065	0.133016	0.876249	1.30423	0.609738	0.688051	2.97711	0.212855
30E012	23.0 ± 0.9	GE	3	Discovery MR750w	2014	DV25.0_R01_1451.a [DV25.0_R02_1549.b: 24.02.2016]	70	44/200	Body 30 Small	SMART1Map Native	/	1	1/52	2.02	600(100)	45	4.93337	1.182	6.52941	2.90233	4.23274	2.07635	5.10573	6.29222	9.78288
30E014	21.5 ± 0.8	Siemens	3	Prisma	2015	VE11	60	80/200	18 | 09	MOLLI Myomaps Pre	Myomaps Product	3	1/12	1.12	900 (66.7)	35	1.00057	1.05099	1.63563	1.79202	2.1473	1.54388	1.57283	3.11427	2.04275
										MOLLI Myomaps Post	Myomaps Product	2	1/12	1.12	900 (66.7)	35	0.272589	0.341255	0.334585	1.15189	1.66446	0.799438	0.457644	3.30264	0.247345
30E015	21.9 ± 0.3	Philips	3	Ingenia	2011	R5.1.8.2	70	33/200	16 | 16	MOLLI 5s(3s)3s	/	1	1/12	0.91	896 (67)	20	0.306405	0.568654	0.719096	4.68563	6.85569	4.54934	0.347241	4.0018	0.991373
										MOLLI 4s(1s)3s(1s)2s	/	1	1/12	0.91	896 (67)	20	0.23774	0.355352	0.697162	1.78861	2.68436	1.21839	0.284289	3.90244	1.24092
										MOLLI 3b(3s)3b(3s)5b	/	1	1/12	0.91	896 (67)	20	0.24159	0.302213	0.509145	4.00816	5.97357	2.30696	0.26491	8.43926	0.96988
										SASHA	/	1	1/12	0.91	896 (67)	20	1.77334	1.24956	1.83972	1.52129	5.23974	3.70106	1.47521	4.10175	3.02234
30E016	23.3 ± 0.6	Philips	3	Achieva TX	2012	R5.1.7.2	60	40/200	16 | 16	MOLLI 5s(3s)3s	/	2	4/12	0.96	896 (67)	35	8.5772	4.79568	1.89562	0.758895	3.69036	4.80658	0.617971	5.81667	5.52234
										MOLLI 5b(3s)3b	/	3	4/12	0.96	896 (67)	35	10.0731	5.54166	3.63134	1.82042	0.805293	4.79728	0.662667	1.83609	6.44124
										MOLLI 4s(1s)3s(1s)2s	/	1	4/12	1.02	896 (67)	35	8.50647	5.42219	4.58622	2.01789	5.27326	6.72562	1.06773	9.31346	4.56427
										Sub-optimal MOLLI 5b(1b)1b(1b)1b in the absence of iterative/data dropping steps in map creation as per ShMOLLI	/	3	4/12	0.96	896 (67)	35	8.43557	Stubborn Artefact	2.77668	5.3748	8.81768	1.39721	5.73177	11.5068	2.34571
30E017	20.4 ± 0.7	Siemens	3	Skyra PTX	2011	VD13C [VE11: 03.10.2016]	70	45/200	12 | 08	MOLLI 5b(3s)3b	WIP780B [Myomaps Product: 03.10.2016]	2	3/52	1.12	900 (66.7)	35	0.278348	0.408649	0.276492	1.21938	1.42537	0.842101	0.356252	1.96674	0.27101
										MOLLI 4b(1s)3b(1s)2b	WIP780B [Myomaps Product: 03.10.2016]	2	3/52	1.12	900 (66.7)	35	0.278516	0.429347	0.319759	1.02138	1.1806	0.746905	0.300797	1.84429	0.26021
30E019	19.3 ± 2.0	Philips	3	Achieva TX	2010	R5.1.7.2	60	40/200	16 | 16	MOLLI 3s(3s)5s	/	2	2/52	0.89	896 (67)	20	0.574576	0.856366	0.57675	2.69601	3.25186	2.06938	0.889056	4.27601	0.802412
										MOLLI 4s(1s)3s(1s)2s	/	2	2/52	0.89	896 (67)	20	0.540748	0.820929	0.543826	2.49065	2.80128	1.94922	0.763674	4.58329	0.574968
30E020	20.3 ± 0.8	Siemens	3	Skyra	2012	VD13A	70	45/200	18 | 09	MOLLI 5b(3s)3b	WIP780B	1	2/52	1.07	900 (66.7)	35	0.325261	0.479148	0.478442	1.28774	1.54606	1.06996	0.675337	2.05373	0.349337
										ShMOLLI	WIP780B	1	2/52	1.07	900 (66.7)	35	0.425106	0.46247	0.331113	1.41232	1.62218	1.10531	0.469215	2.23015	0.154036
										SASHA	WIP780B	1	2/52	1.07	900 (66.7)	70	3.60567	0.69929	0.585081	3.72167	1.85638	1.11354	10.9564	1.83206	0.926867
PTB 30E021	Range: 19 – 24	Siemens	3	Verio	2010	VB17A	70	45/200
30E023	23.0 ± 0.0	Philips	3	Ingenia	2010	R5.1.7.2	70	33/200	16 | 16	MOLLI 5s(3s)3s	/	2	1/12	1.14	896 (67)	35	0.230437	0.11197	0.757344	0.440963	0.300116	0.809127	0.20371	0.451127	0.590621
										MOLLI 4s(1s)3s(1s)2s	/	2	1/12	1.14	896 (67)	35	0.298839	0.213856	0.856308	0.273749	0.263679	1.4645	0.167148	0.40695	0.397611
30E024	21.3 ± 1.4	Siemens	3	Skyra	2012	VD13A	70	45/200	16 | 16	MOLLI 5s(3s)3s	WIP780B	3	2/12	1.12	900 (66.7)	20	0.130354	0.286675	0.330922	1.02206	1.28299	0.908649	0.196096	1.55739	0.495953
										MOLLI 4s(1s)3s(1s)2s	WIP780B	3	2/12	1.12	900 (66.7)	20	0.17032	0.195655	0.291651	0.853089	0.912436	0.638509	0.172798	1.46224	0.772093
										SASHA Pre-contrast	WIP780B	3	2/12	1.26	900 (66.7)	50	0.453485	0.450326	0.859257	1.23452	1.51433	0.927039	0.420961	1.73796	0.735974
										SASHA Post-contrast	WIP780B	3	2/12	1.26	900 (66.7)	50	0.38974	0.50992	0.248328	1.20681	1.45592	1.06243	0.234614	1.95732	0.418739
30E025t7≈		Siemens	7	Magnetom 7	2013	VB17B	60	72/200
30E026	22.0 ± 1.4	Siemens	3	Skyra	2010	VD13A	70	45/200	18 | 12	MOLLI 5s(3s)3s	WIP780B	1	4/12	1.08	900 (66.7)	35	0.29391	0.221332	0.271879	1.45534	2.3612	1.76036	0.407815	3.03566	0.407901
										ShMOLLI	WIP780B	1	4/12	1.07	900 (66.7)	35	0.632851	0.205136	0.421492	1.17032	1.97495	0.713265	0.200523	3.21622	0.312923
30E027	23.0 ± 0.0	Siemens	3	Prisma	2014	VD13D	60	80/200	16 | 16	ShMOLLI	WIP780C	1	2/52	1.07	900 (66.7)	35	0.269045	0.334716	0.326077	0.779931	0.885162	0.642247	0.257854	1.51469	0.222042
										SASHA HR < 90	WIP780C	1	2/52	1.26	900 (66.7)	50	0.319198	0.55878	0.411518	0.856236	1.11907	0.853841	0.350466	1.3137	0.289751
NIST US~		Agilent	1.5	Varian	2013	VnmrJ 4	14	300/475	140 mm quadrature birdcage coil
NIST US~		Agilent	1.5	Varian	2013	VnmrJ 4	14	300/475	140 mm quadrature birdcage coil
Of 73 magnets at 69 centers that originally signed up to the T1MES program, serial data from 8 magnets were not returned on account of local staffing issues, 3 phantoms were donated to national metrology institutes, 2 were donated to support ongoing clinical trials (#, ≈), and submitted data from 4 magnets (all 1.5T, ⌘) did not meet the minimum 1 year study requirement.
# This phantom is a gift to support the ongoing 'T-TIME' study. It is being scanned across multiple UK centers.
≈ This phantom is a gift to support ongoing T1 mapping research at 7 Tesla.
* Inner diameter i.e. around patient.
§ Maximum gradient performances as returned on the T1MES registration forms by each site. These values are subject to many modifying conditions.
^ Refers to the anterior and posterior coil hardware used for phantom scans (that we specified, should be the same as that used by centers in clinical practice). Coil data does not refer to the number of coil groups enabled by centers for the scan.
$ Summarises the number of times a sequence was repeated within the same scan session. Where count = 1, the sequence was only run once (no intra-scacn repeats); where count > 1, the sequence was run multiple times in the same scan session.
≅ Scan frequency denoted as X/52 or X/12; e.g. 2/52 = one scan every 2 weeks; 4/12 = one scan every quarter year.
¶ Centers were instructed to set RR interval to 900ms where possible.
|| TR and TE were extracted from uploaded Digital Imaging and Communications in Medicine (DICOM) images.
~ Loose tubes only for 1.5T and 3T.
∞ Not counting intra-study repeats of a given T1 mapping sequence. Tubes in 1.5 T phantom are: I, H, G, F, E, D, C, B, A. Tubes in 3 T phantom are: I, H, G, M, L, K, C, J, A.
⌘ Insufficient serial data for computing reliable CoV from a site or for a given sequence (<1 year).
Stubborn artefact that recurred in >25% of the serial submissions in spite of corrective actions.
A|P = anterior | posterior number of coil channels; CoV = coefficient of variation; FA = flip angle; IR = inversion recovery; HR = heart rate; NI = nominal interval; SE = spin echo; T = Tesla; TE = echo train length; Temp = temperature; TR = repetition time; YOM = year of manufacture.
